# Supplementary material for: Effects of Hyperlipidemia on the Pharmacokinetics of Tofacitinib, a JAK 1/3 Inhibitor, in Rats
Source: Pharmaceutics. 2023 Aug 24;15(9):2195. doi: 10.3390/pharmaceutics15092195 (PMC10534486; doi:10.3390/pharmaceutics15092195)
Supplement: Supplementary file 1 [file pharmaceutics-15-02195-s001.zip]

Archive with 1 entries (1 files):
- pharmaceutics-2516765-supplementary.xlsx
