# Supplementary material for: Effects of Hyperlipidemia on the Pharmacokinetics of Tofacitinib, a JAK 1/3 Inhibitor, in Rats
Source: Pharmaceutics. 2023 Aug 24;15(9):2195. doi: 10.3390/pharmaceutics15092195 (PMC10534486; doi:10.3390/pharmaceutics15092195)
Supplement: Supplementary file 1 [file pharmaceutics-15-02195-s001.zip › pharmaceutics-2516765-supplementary.xlsx]

## Sheet: Sheet1
	Original intensity							Normalization(original/actin)							Relative intensity
	Liver			Intestine				Liver			Intestine				Liver			Intestine
		CON	PHL		CON	PHL			CON	PHL		CON	PHL			CON	PHL		CON	PHL
	3A	28562.2	11251	3A	14676.4	55345		3A	0.437996	0.172448	3A	0.213425	1.25741		3A	1	0.393719	3A	1	5.89158
	2C	75676.9	38245	2C	68992	52948		2C	1.16049	0.586193	2C	1.00329	1.20295		2C	1	0.505125	2C	1	1.19901
	1A	65476.5	60985	1A	57546	27561		1A	1.00407	0.934736	1A	0.836839	0.626173		1A	1	0.930947	1A	1	0.74826
	2D	36411.2	69612	2D	38411.6	60245		2D	0.558359	1.06697	2D	0.558585	1.36874		2D	1	1.9109	2D	1	2.45037
	2B	77073.4	8816	2B	11682.9	60375		2B	1.18191	0.135126	2B	0.169894	1.37169		2B	1	0.114329	2B	1	8.07379
	P-gp	65211.1	65243	P-gp	68765.9	44015		P-gp	1	1	P-gp	1	1		P-gp	1	1	P-gp	1	1
	Actin	44989.2	41404.4	Actin	66681	64756.2		Actin	0.6899	0.634619	Actin	0.969682	1.47123		Actin	1	0.919871	Actin	1	1.51723
